# Supplementary material for: Performance of Large Language Models ChatGPT and Gemini on Workplace Management Questions in Radiology
Source: Diagnostics (Basel). 2025 Feb 19;15(4):497. doi: 10.3390/diagnostics15040497 (PMC11854386; doi:10.3390/diagnostics15040497)
Supplement: Supplementary file 1 [file diagnostics-15-00497-s001.zip]

Archive with 1 entries (1 files):
- diagnostics-3355154-supplementary.pdf
